# Supplementary material for: Elevated Interleukin-31 Levels in Serum, but Not CSF of Dogs with Steroid-Responsive Meningitis-Arteritis Suggest an Involvement in Its Pathogenesis
Source: Animals (Basel). 2023 Aug 20;13(16):2676. doi: 10.3390/ani13162676 (PMC10451616; doi:10.3390/ani13162676)
Supplement: Supplementary file 1 [file animals-13-02676-s001.zip]

Archive with 1 entries (1 files):
- animals-2522414-supplementary.xlsx
