# Supplementary material for: Elevated Interleukin-31 Levels in Serum, but Not CSF of Dogs with Steroid-Responsive Meningitis-Arteritis Suggest an Involvement in Its Pathogenesis
Source: Animals (Basel). 2023 Aug 20;13(16):2676. doi: 10.3390/ani13162676 (PMC10451616; doi:10.3390/ani13162676)
Supplement: Supplementary file 1 [file animals-13-02676-s001.zip › animals-2522414-supplementary.xlsx]

## Sheet: Fertig
Number	Diagnosis	Breed	Sex	Age (month)	IL-31 level serum (pg/ml)	IL-31 level CSF (pg/ml)	Duration of clinical signs (days)	Pre-treatment	Leucocytes in CSF (/3µl)	Amount of granulocytes in CSF (%)	Protein content in CSF (mg/dl)	IgA levels in serum	IgA levels in CSF	Body temperature
		Group A: SRMA
Dog 1	SRMA	Boxer	female-spayed	14		225.98	6	carprofen	9750	83	202.21	unknown	unknown	39.5°C
Dog 2	SRMA	Beagle	male	11	70.87	185.48	5	meloxicam, metamizole	4192	66	272.01	1561.73	unknown	39.0°C
Dog 3	SRMA	mixed breed	male-neutered	47	83.28	222.10	5	metamizole, antibiotics	676	88	166.75	76.28	0.91	38.6°C
Dog 4	SRMA	Boxer	male	8	24.23	122.63	9	dexamethasone, pred-nisolone, metamizole	619	83	45.09	101.28	4.52	39.1°C
Dog 5	SRMA	Golden Retriever	male	10	206.80		2	metamizole, antibiotics	449	92	67.49	234.96	unknown	38.5°C
Dog 6	SRMA	Golden Retriever	male	13	112.08	80.93	1	none	65	98	17.40	87.45	0.25	38.8°C
Dog 7	SRMA	Boxer	female	11	241.84	185.05	3	meloxicam, antibiotics	143	80	242.36	160.99	12.47	39.4°C
Dog 8	SRMA	Boxer	male	6		157.91	1	carprofen	1690	79	93.37	300.35	11.25	40.2°C
Dog 9	SRMA	Boxer	male	6	52.92	35.95	3	metamizole, antibiotics	1512	98	37.91	243.75	1.39	39.3°C
Dog 10	SRMA	Weimaraner	male	9	97.33	123.73	3	meloxicam, metamizole	60	42	37.32	136.68	1.56	38.9°C
Dog 11	SRMA	Bernese Mountain Dog	female	8	96.11	123.03	14	prednisolone, meloxicam, antibiotics	349	82	47.70	249.62	0.98	38.8°C
Dog 12	SRMA	Boxer	male	6	48.57		5	unknown pain killer, antibiotics (excluded)	2990	58.7	560.28	460.71	unknown	38.3°C
Dog 13	SRMA	Boxer	female	11	571.11	488.19	2	none	657	71	232.64	266.29	5.35	unknown
Dog 14	SRMA	Bernese Mountain Dog	male	14		76.33	4	none	115	93	22.27	816.92	1.93	40.1°C
Dog 15	SRMA	Labrador Retriever	male-neutered	14		118.80	2	unknown glucocortico-steroid, metamizole, antibiotics	58	91	25.98	372.72	0.61	40.2°C
Dog 16	SRMA	Boxer	female	8	167.95	71.25	2	none	14 208	77	126.84	141.71	unknown	39.9°C
Dog 17	SRMA	German short-haired pointer	male	28	201.75	747.14	2	prednisolone	3246	91	79.30	unknown	unknown	40.0°C
Dog 18	SRMA	Magyar Vizsla	female	7		163.96	5	carprofen, gabapentin	1548	72	141.05	225.30	13.38	39.8°C
Dog 19	SRMA	Border Collie	male	36	62.29	405.76	120	unknown (excluded)	705	100	33.72	110.63	0.81	38.9°C
Dog 20	SRMA	mixed breed	male	11		127.96	1	metamizole, antibiotics	110	63	25.04	174.04	0.10	39.2°C
Dog 21	SRMA	Magyar Vizsla	male-neutered	48	1050	109.41	21	none	500	67	100.31	120.29	1.70	40.3°C
Dog 22	SRMA	Nova Scotia Duck Tolling Retriever	female	8	784.61	101.11	7	metamizole	123 000	83	78.28	221.20	8.11	40.2°C
Dog 23	SRMA	Boxer	male-neutered	87	10780		21	meloxicam	285	59	106.78	117.80	6.89	37.8°C
Dog 24	SRMA	German Pinscher	male	3		173.10	5	metamziole, antibiotics	1316	71	54.24	74.31	0.60	39.7°C
Dog 25	SRMA	Bernese Mountain Dog	male	12	810.58	100.93	1	none	16	63	19.03	134.65	0.15	39.9°C
Dog 26	SRMA	Goldendoodle	male-neutered	84		74.62	1	none	3712	88	498.98	335.08	unknown	39.3°C
		Group B: MUO
Dog 27	MUO	French Bulldog	female	49	250.44	203.89	28	prednisolone, carprofen, antbiotics	5		23.82	73.70	2.04	unknown
Dog 28	MUO	Chihuahua	female	57	150.47	129.22	10	antibiotics	19	21	30.74	218.80	2.25	38.5°C
Dog 29	MUO	French Bulldog	female	120	62.22	93.92	14	unknown pain killer	56	14	136.60	466.86	unknown	38.1°C
Dog 30	MUO	Airedale Terrier	female	101	529.97	69.17	300	none	554	27	unknown	732.08	4.73	38.5°C
Dog 31	MUO	Yorkshire terrier	male	52	78.27	235.15	7	metamizole	46	8	40.34	75.43	0.29	38.3°C
Dog 32	MUO	Mischling	male-neutered	73		199.74	28	unknown glucocorticosteroid, antibiotics, metamizole	500	10	50.53	110.23	0.94	39.0°C
Dog 33	MUO	Pug Dog	female-spayed	42	0	59.24	14	unknown glucocortico-steroid, meloxicam, metamizole	68	13	52.66	62.06	1.65	37.8°C
Dog 34	MUO	Pug Dog	female	11		39.82	1	none	76		48.12	unknown	unknown	40.8°C
Dog 35	MUO	Yorkshire terrier	female	117	324.72		11	none	64	23	56.65	130.84	0.39	38.6°C
Dog 36	MUO	Galgo Español	female-spayed	106	76.24	642.80	9	none	5	1	51.27	117.15	0.33	unknown
Dog 37	MUO	Yorkshire Terrier	male	44		301.45	8	dexamethasone, antibiotics	22		unknown	246.97	unknown	38.7°C
Dog 38	MUO	Hanoverian Scenthound	female	99	204.71	190.67	3	meloxicam	95	72	54.21	785.07	6.33	38.0°C
Dog 39	MUO	Australian Kelpie	female-spayed	79		75.87	1	prednisolone	1900	12	119.87	59.21	7.68	unknown
Dog 40	MUO	French Bulldog	male	10	815.55	631.24	33	phenobarbitone, diazepam	3	1	10380	28.08	0.03	38.1°C
Dog 41	MUO (histopath.: GME)	Belgischer Schäferhund	male	84	102.03	132.62	7	imepitoin, diazepam	3		40.54	57.61	unknown	unknown
Dog 42	MUO (histopath.: GME)	Podenco Ibicenco	male-neutered	89	164.2		21	none	32		26.53	127.15	unknown	38.5°C
Dog 43	MUO (histopath.: GME)	mixed breed	female-spayed	56	172.55	188.77	14	antibiotics	37	17	67.44	unknown	unknown	38.4°C
Dog 44	MUO (histopath.: GME)	Labrador Retriever	female-spayed	42	95.06	800.70	3	antibiotics	12	26	53.07	131.73	1.07	38.1°C
Dog 45	MUO (histopath.: GME)	mixed breed	male	56		94.96	7	meloxicam, meta-mizole, gabapentin	658	2	421.99	183.87	0.14	37.9°C
Dog 46	MUO (histopath.: GME)	Husky	male	117		28.18	5	none	120	9	41.57	unknown	0.81	unknown
Dog 47	MUO (histopath.: GME)	mixed breed	male	56	122.39	25.07	7	meloxicam, meta-mizole, gabapentin	658	2	421.99	183.87	0.14	37.9°C
		Group C: Infectious meningoencephalitis
Dog 48	bacterial meningo-encephalitis	French Bulldog	male	105	58.13		10	none	2592	82	365.68	146.92	unknown	37.8°C
Dog 49	bacterial meningo-encephalitis	mixed breed	male	65	86.90	154.95	93	phenobabitone, antibiotics	10	1	48.40	348.24	0.10	unknown
Dog 50	lymphoplasma-histiocytic meningo-encephalomyelitis	Belgian Shepherd Dog	male	69	150.08	325.42	7	meloxicam, antibiotics	2		34.04	unknown	unknown	38.1°C
		Group D: Atopic dermatitis
Dog 51	Atopic dermatits	mixed breed	male-neutered	23	183.95							unknown	unknown	unknown
Dog 52	Atopic dermatits	German Shepherd	female	75	437.91							unknown	unknown	unknown
Dog 53	Atopic dermatits	Beagle	male-neutered	50	62.97							unknown	unknown	unknown
		Group E: Healthy control group
Dog 54	Healthy	Beagle	female	53	137.19	102.87		none	0	0	14.05	unknown	unknown	unknown
Dog 55	Healthy	Beagle	female	53	54.22			none	0	0	13.99	unknown	unknown	unknown
Dog 56	Healthy	Beagle	male	53	90.88	98.63		none	0	0	12.24	unknown	unknown	unknown
Dog 57	Healthy	Beagle	male	56	73.76			none	0	0	11.19	unknown	unknown	unknown
Dog 58	Healthy	Beagle	male	53	44.82	187.9		none	0	0	16.24	unknown	unknown	unknown
Dog 59	Healthy	Beagle	male	21		194.38		none	0	0	9.76	unknown	unknown	unknown
Dog 60	Healthy	Beagle	female	21	62.34	217.44		none	0	0	10.36	unknown	unknown	unknown
Dog 61	Healthy	Beagle	male	21	120.15	159.61		none	0	0	13.79	unknown	unknown	unknown
Dog 62	Healthy	Beagle	female	21	135.60	309.63		none	0	0	9.06	unknown	unknown	unknown
Dog 63	Healthy	Beagle	female	21	42.67	219.12		none	1		11.42	unknown	unknown	unknown
Dog 64	Healthy	Beagle	female	26	45.72			none	5		14.84	unknown	unknown	unknown
Supplement 1: Overview of the data presented and analyzed in this study shown for each dog. CSF: cerebrospinal fluid; GME: granulomatous meningoencephalitis; histopath: histopathological diagnosis; IgA: immunglobulin A; IL-31: Interleukin-31; mg/dl: milligram per deciliter; MUO: Meningoencephalitis of unknown origin; pg/ml: picogram per milliliter; SRMA: Steroid-responsive meningitis-arteritis

## Sheet: vollständig mit Namen
Number	Diagnosis	Breed	Sex	Age (month)	Name	T-Nummer	Datum	IL-31 level serum (pg/ml)	IL-31 level CSF (pg/ml)	duration of clinical signs (days)	pre-treatment	leucocytes in CSF (/3µl)	amount of granulocytes in CSF (%)	protein content in CSF (mg/dl)	IgA levels in serum	IgA levels in CSF	Body temperature
		Group A: SRMA
Dog 1	SRMA	Boxer	female-spayed	14	Bargemann	T/0321367	2015-06-25		225.98	6	carprofen	9750	83	202.21	unknown	unknown	39.5°C
Dog 2	SRMA	Beagle	male	11	Schmülling	T/0399453	2019-12-30	70.87	185.48	5	meloxicam, metamizole	4192	66	272.01	1561.73	unknown	39.0°C
Dog 3	SRMA	mixed breed	male-neutered	47	Schorsch	T/0402181	2020-03-13	83.28	222.10	5	metamizole, antibiotics	676	88	166.75	76.28	0.91	38.6°C
Dog 4	SRMA	Boxer	male	8	Budim	T/0280782	2012-07-04	24.23	122.63	9	dexamethasone, pred-nisolone, metamizole	619	83	45.09	101.28	4.52	39.1°C
Dog 5	SRMA	Golden Retriever	male	10	Müller-Zier	T/0313939	2014-11-17	206.80		2	metamizole, antibiotics	449	92	67.49	234.96	unknown	38.5°C
Dog 6	SRMA	Golden Retriever	male	13	Polaster	T/0304046	2014-04-03	112.08	80.93	1	none	65	98	17.40	87.45	0.25	38.8°C
Dog 7	SRMA	Boxer	female	11	Martin	T/0374887	2018-05-30	241.84	185.05	3	meloxicam, antibiotics	143	80	242.36	160.99	12.47	39.4°C
Dog 8	SRMA	Boxer	male	6	Schmidt-Mohrmann	T/0384116	2019-01-15		157.91	1	carprofen	1690	79	93.37	300.35	11.25	40.2°C
Dog 9	SRMA	Boxer	male	6	Lindner	T/0281614	2012-07-24	52.92	35.95	3	metamizole, antibiotics	1512	98	37.91	243.75	1.39	39.3°C
Dog 10	SRMA	Weimaraner	male	9	Naujok	T/0327878	2015-12-28	97.33	123.73	3	meloxicam, metamizole	60	42	37.32	136.68	1.56	38.9°C
Dog 11	SRMA	Bernese Mountain Dog	female	8	Lambrecht	T/0319385	2015-05-06	96.11	123.03	14	prednisolone, meloxicam, antibiotics	349	82	47.70	249.62	0.98	38.8°C
Dog 12	SRMA	Boxer	male	6	Eggebrett	T/0368115	2017-11-14	48.57		5	unknown pain killer, antibiotics (excluded)	2990	58.7	560.28	460.71	unknown	38.3°C
Dog 13	SRMA	Boxer	female	11	Kessler	T/0374260	2018-05-16	571.11	488.19	2	none	657	71	232.64	266.29	5.35	unknown
Dog 14	SRMA	Bernese Mountain Dog	male	14	Waigand	T/0273617	2011-12-27		76.33	4	none	115	93	22.27	816.92	1.93	40.1°C
Dog 15	SRMA	Labrador Retriever	male-neutered	14	Rothlübbers	T/0282379	2012-08-09		118.80	2	unknown glucocortico-steroid, metamizole, antibiotics	58	91	25.98	372.72	0.61	40.2°C
Dog 16	SRMA	Boxer	female	8	Gennari	T/0318985	2015-04-27	167.95	71.25	2	none	14 208	77	126.84	141.71	unknown	39.9°C
Dog 17	SRMA	German shorthaired pointer	male	28	Lübbe	T/0319438	2015-05-08	201.75	747.14	2	prednisolone	3246	91	79.30	unknown	unknown	40.0°C
Dog 18	SRMA	Magyar Vizsla	female	7	Schwennen	T/0401594	2020-06-29		163.96	5	carprofen, gabapentin	1548	72	141.05	225.30	13.38	39.8°C
Dog 19	SRMA	Border Collie	male	36	Pyrsch	T/0287483	2013-04-02	62.29	405.76	120	unknown (excluded)	705	100	33.72	110.63	0.81	38.9°C
Dog 20	SRMA	mixed breed	male	11	Steffen	T/0357378	2017-02-15		127.96	1	metamizole, antibiotics	110	63	25040	174.04	0.10	39.2°C
Dog 21	SRMA	Magyar Vizsla	male-neutered	48	Mars	T/0325234	2015-10-08	1050	109.41	21	none	500	67	100.31	120.,29	1.70	40.3°C
Dog 22	SRMA	Nova Scotia Duck Tolling Retriever	female	8	Hoffmann	T/0368846	2017-12-07	784.61	101.11	7	metamizole	123 000	83	78.28	221.20	8.11	40.2°C
Dog 23	SRMA	Boxer	male-neutered	87	Köhler	T/0292409	2013-04-08	10780		21	meloxicam	285	59	106.78	117.80	6.89	37.8°C
Dog 24	SRMA	German Pinscher	male	3	Ehlers	T/0324226	2015-09-07		173.10	5	metamziole, antibiotics	1316	71	54.24	74.31	0.60	39.7°C
Dog 25	SRMA	Bernese Mountain Dog	male	12	Schmidt	T/0400067	2020-01-17	810.58	100.93	1	none	16	63	19030	134.,65	0.15	39.9°C
Dog 26	SRMA	Goldendoodle	male-neutered	84	Schreiber	T/0399441	2020-06-19		74.62	1	none	3712	88	498.98	335.08	unknown	39.3°C
		Group B: MUO
Dog 27	MUO	French Bulldog	female	49	Kasten	T/0403826	2020-04-29	250.44	203.89	28	prednisolone, carprofen, antbiotics	5		23.82	73.70	2.04	unknown
Dog 28	MUO	Chihuahua	female	57	Tesmer-Liniewskki	T/0400707	2020-02-05	150.47	129.22	10	antibiotics	19	21	30.74	218.80	2.25	38.5°C
Dog 29	MUO	French Bulldog	female	120	Prigandt	T/0423315	2021-05-27	62.22	93.92	14	unknown pain killer	56	14	136.60	466.86	unknown	38.1°C
Dog 30	MUO	Airedale Terrier	female	101	Lütkenhaus	T/0297392	2013-07-17	529.97	69.17	300	none	554	27		732.08	4.73	38.5°C
Dog 31	MUO	Yorkshire terrier	male	52	Barbakadze- Sellnau	T/0369989	2018-09-06	78.27	235.15	7	metamizole	46	8	40.34	75.43	0.29	38.3°C
Dog 32	MUO	Mischling	male-neutered	73	Härting	T/0332726	2016-05-24		199.74	28	unknown glucocorticosteroid, antibiotics, metamizole	500	10	50.53	110.23	0.94	39.0°C
Dog 33	MUO	Pug Dog	female-spayed	42	Wiesner	T/0360602	2017-05-12	0	59.24	14	unknown glucocortico-steroid, meloxicam, metamizole	68	13	52.66	62.06	1.65	37.8°C
Dog 34	MUO	Pug Dog	female	11	Bartels	T/0302156	2013-11-27		39.82	1	none	76		48.12	unknown	unknown	40.8°C
Dog 35	MUO	Yorkshire terrier	female	117	John	T/0284868	2012-10-11	324.72		11	none	64	23	56.65	130.84	0.39	38.6°C
Dog 36	MUO	Galgo Español	female-spayed	106	Böhling	T/0401340	26,2.20	76.24	642.80	9	none	5	1	51.27	117.15	0.33	unknown
Dog 37	MUO	Yorkshire Terrier	male	44	Kurts	T/0403960	2020-05-01		301.45	8	dexamethasone, antibiotics	22			246.97	unknown	38.7°C
Dog 38	MUO	Hanoverian Scenthound	female	99	Gremmel	T/0401887	2020-04-23	204.71	190.67	3	meloxicam	95	72	54.21	785.07	6.33	38.0°C
Dog 39	MUO	Australian Kelpie	female-spayed	79	Hasenfuß	T/0330249	2016-03-10		75.87	1	prednisolone	1900	12	119.87	59.21	7.68	unknown
Dog 40	MUO	French Bulldog	male	10	Krause	T/0389164	2019-05-20	815.55	631.24	33	phenobarbitone, diazepam	3	1	10380	28.08	0.03	38.1°C
Dog 41	MUO (histopath.: GME)	Belgischer Schäferhund	male	84	Kuczkowski	T/0315134	2014-12-23	102.03	132.62	7	imepitoin, diazepam	3		40.54	57.61	unknown	unknown
Dog 42	MUO (histopath.: GME)	Podenco Ibicenco	male-neutered	89	Ott	T/0306551	2014-04-24	164.2		21	none	32		26.53	127.15	unknown	38.5°C
Dog 43	MUO (histopath.: GME)	mixed breed	female-spayed	56	Klement	T/0415902	2020-12-23	172.55	188.77	14	antibiotics	37	17	67.44	unknown	unknown	38.4°C
Dog 44	MUO (histopath.: GME)	Labrador Retriever	female-spayed	42	Hayessen	T/0392816	2019-07-29	95.06	800.70	3	antibiotics	12	26	53.07	131.73	1.07	38.1°C
Dog 45	MUO (histopath.: GME)	mixed breed	male	56	Schoeder	T/0374299	2018-05-19		94.96	7	meloxicam, metamizole, gabapentin	658	2	421.99	183.87	0.14	37.9°C
Dog 46	MUO (histopath.: GME)	Husky	male	117	Wulf	T/0278827	2012-05-21		28.18	5	none	120	9	41.57	unknown	0.81	unknown
Dog 47	MUO (histopath.: GME)	mixed breed	male	56	Schoeder	T/0374299	2018-05-18	122.39	25.07	7	meloxicam, metamizole, gabapentin	658	2	421.99	183.87	0.14	37.9°C
		Group C: Infectious meningoencephalitis
Dog 48	bacterial meningo-encephalitis	French Bulldog	male	105	Rufaioglu	T/0433322	2021-11-29	58.13		10	none	2592	82	365.68	146.92	unknown	37.8°C
Dog 49	bacterial meningo-encephalitis	mixed breed	male	65	Neuwirth	T/0393756	2022-01-19	86.90	154.95	93	phenobabitone, antibiotics	10	1	48.40	348.24	0.10	unknown
Dog 50	lymphoplasma-histiocytic meningo-encephalomyelitis	Belgian Shepherd Dog	male	69	OFW Norman	T/0370681	2018-02-07	150.08	325.42	7	meloxicam, antibiotics	2		34.04	unknown	unknown	38.1°C
		Group D: Atopic dermatitis
Dog 51	Atopic dermatits	mixed breed	male-neutered	23	Rottmann	T/0375593		183.95			X	X	X	X	unknown	X	unknown
Dog 52	Atopic dermatits	German Shepherd	female	75	Reus	T/0310514		437.91			X	X	X	X	unknown	X	unknown
Dog 53	Atopic dermatits	Beagle	male-neutered	50	Beagle Kurtchen			62.97			X	X	X	X	unknown	X	unknown
		Group E: Healthy control group
Dog 54	Healthy	Beagle	female	53	Yana	T/0354470	2021-02-17	137.19	102.87		none	0	0	14.05			unknown
Dog 55	Healthy	Beagle	female	53	Amy	T/0356620	2021-02-10	54.22			none	0	0	13.99			unknown
Dog 56	Healthy	Beagle	male	53	Kalle	T/0356626	2018-10-16	90.88	98.63		none	0	0	12.24			unknown
Dog 57	Healthy	Beagle	male	56	Rocky	T/0363517	2018-10-23	73.76			none	0	0	11.19			unknown
Dog 58	Healthy	Beagle	male	53	Rudi	T/0356625	2020-09-18	44.82	187.9		none	0	0	16.24			unknown
Dog 59	Healthy	Beagle	male	21	Roberto	T/0391059	2021-02-04		194.38		none	0	0	9.76			unknown
Dog 60	Healthy	Beagle	female	21	Tilda	T/0391053	2021-02-10	62.34	217.44		none	0	0	10.36			unknown
Dog 61	Healthy	Beagle	male	21	Timon	T/0391055	2021-02-17	120.15	159.61		none	0	0	13.79			unknown
Dog 62	Healthy	Beagle	female	21	Edda	T/0391057	2021-02-17	135.60	309.63		none	0	0	9.06			unknown
Dog 63	Healthy	Beagle	female	21	Frieda	T/0391058	2021-02-17	42.67	219.12		none	1		11.42			unknown
Dog 64	Healthy	Beagle	female	26	Elsa	T/0356624	2020-09-10	45.72			none	5		14.84			unknown
Supplement 1: Overview over the datasets presented and analyzed in this study shown for each dog. SRMA: Steroid-responsive meningitis-arteritis; MUO: Meningoencephalitis of unknown origin; IL-31: Interleukin-31; IgA: immunglobulin A; CSF: cerebrospinal fluid; pg/ml: picogram per milliliter; mg/dl: milligram per deciliter

## Sheet: IGA Berechnung
Number	Diagnosis	Breed	Sex	Age (month)	Name	T-Nummer	Messung	Datum	IL-31 level serum (pg/ml)	IL-31 level CSF (pg/ml)	duration of clinical signs (days)	pre-treatment	leucocytes in CSF (/3µl)	amount of granulocytes in CSF (%)	protein content in CSF (mg/dl)	IgA levels in serum	IgA levels in CSF	Body temperature			IgA levels in serum				IgA levels in CSF
Group A: SRMA
Dog 1	SRMA	Boxer	female-spayed	14	Bargemann	T/0321367	1	2015-06-25		225.98	6	carprofen	9750	83	202.21	unknown	unknown	39.5°C			unknown	0.001			unknown	0.001	#VALUE!
Dog 2	SRMA	Beagle	male	11	Schmülling	T/0399453	1	2019-12-30	70.87	185.48	5	meloxicam, metamizole	4192	66	272.01	1.56173e+06	unknown	39.0°C			1.56173e+06	0.001	1561.73	1561.73	unknown	0.001
Dog 3	SRMA	mixed breed	male-neutered	47	Schorsch	T/0402181	1	2020-03-13	83.28	222.10	5	metamizole, antibiotics	676	88	166.75	76280.5	914.28	38.6°C			76280.5	0.001	76.2805	76.28	914.28	0.001	0.91428	0.91
Dog 4	SRMA	Boxer	male	8	Budim	T/0280782	1	2012-07-04	24.23	122.63	9	dexamethasone, pred-nisolone, metamizole	619	83	45.09	101282	4521.91	39.1°C			101282	0.001	101.282	101.28	4521.91	0.001	4.52191	4.52
Dog 5	SRMA	Golden Retriever	male	10	Müller-Zier	T/0313939	1	2014-11-17	206.80		2	metamizole, antibiotics	449	92	67.49	234957	unknown	38.5°C			234957	0.001	234.957	234.96	unknown	0.001	#VALUE!
Dog 6	SRMA	Golden Retriever	male	13	Polaster	T/0304046	1	2014-04-03	112.08	80.93	1	none	65	98	17.40	87445.4	252.77	38.8°C			87445.4	0.001	87.4454	87.45	252.77	0.001	0.25277	0.25
Dog 7	SRMA	Boxer	female	11	Martin	T/0374887	1	2018-05-30	241.84	185.05	3	meloxicam, antibiotics	143	80	242.36	160986	12473.8	39.4°C			160986	0.001	160.986	160.99	12473.8	0.001	12.4738	12.47
Dog 8	SRMA	Boxer	male	6	Schmidt-Mohrmann	T/0384116	1	2019-01-15		157.91	1	carprofen	1690	79	93.37	300355	11254.7	40.2°C			300355	0.001	300.355	300.35	11254.7	0.001	11.2547	11.25
Dog 9	SRMA	Boxer	male	6	Lindner	T/0281614	1	2012-07-24	52.92	35.95	3	metamizole, antibiotics	1512	98	37.91	243752	1393.78	39.3°C			243752	0.001	243.752	243.75	1393.78	0.001	1.39378	1.39
Dog 10	SRMA	Weimaraner	male	9	Naujok	T/0327878	1	2015-12-28	97.33	123.73	3	meloxicam, metamizole	60	42	37.32	136677	1559.42	38.9°C			136677	0.001	136.677	136.68	1559.42	0.001	1.55942	1.56
Dog 11	SRMA	Bernese Mountain Dog	female	8	Lambrecht	T/0319385	1	2015-05-06	96.11	123.03	14	prednisolone, meloxicam, antibiotics	349	82	47.70	249625	976.35	38.8°C			249625	0.001	249.625	249.62	976.35	0.001	0.97635	0.98
Dog 12	SRMA	Boxer	male	6	Eggebrett	T/0368115	1	2017-11-14	48.57		5	unknown pain killer, antibiotics (excluded)	2990	58.7	560.28	460706	86968,2 (blutig)	38.3°C			460706	0.001	460.706	460.71	86968,2 (blutig)	0.001	#VALUE!
Dog 13	SRMA	Boxer	female	11	Kessler	T/0374260	1	2018-05-16	571.11	488.19	2	none	657	71	232.64	266288	5348.25	unknown			266288	0.001	266.288	266.29	5348.25	0.001	5.34825	5.35
Dog 14	SRMA	Bernese Mountain Dog	male	14	Waigand	T/0273617	1	2011-12-27		76.33	4	none	115	93	22.27	816916	1934.36	40.1°C			816916	0.001	816.916	816.92	1934.36	0.001	1.93436	1.93
Dog 15	SRMA	Labrador Retriever	male-neutered	14	Rothlübbers	T/0282379	1	2012-08-09		118.80	2	unknown glucocortico-steroid, metamizole, antibiotics	58	91	25.98	372717	612.54	40.2°C			372717	0.001	372.717	372.72	612.54	0.001	0.61254	0.61
Dog 16	SRMA	Boxer	female	8	Gennari	T/0318985	1	2015-04-27	167.95	71.25	2	none	14 208	77	126.84	141712	unknown	39.9°C			141712	0.001	141.712	141.71	unknown	0.001	#VALUE!
Dog 17	SRMA	German shorthaired pointer	male	28	Lübbe	T/0319438	1	2015-05-08	201.75	747.14	2	prednisolone	3246	91	79.30	unknown	unknown	40.0°C			unknown	0.001	#VALUE!		unknown	0.001	#VALUE!
Dog 18	SRMA	Magyar Vizsla	female	7	Schwennen	T/0401594	1	2020-06-29		163.96	5	carprofen, gabapentin	1548	72	141.05	225299	13380.1				225299	0.001	225.299	225.30	13380.1	0.001	13.3801	13.38
Dog 19	SRMA	Border Collie	male	36	Pyrsch	T/0287483	1	2013-04-02	62.29	405.76	120	unknown (excluded)	705	100	33.72	110633	807.81	38.9°C			110633	0.001	110.633	110.63	807.81	0.001	0.80781	0.81
Dog 20	SRMA	mixed breed	male	11	Steffen	T/0357378	1	2017-02-15		127.96	1	metamizole, antibiotics	110	63	25040	174042	101.95	39.2°C			174042	0.001	174.042	174.04	101.95	0.001	0.10195	0.10
Dog 21	SRMA	Magyar Vizsla	male-neutered	48	Mars	T/0325234	1	2015-10-08	1050	109.41	21	none	500	67	100.31	120291	1704.33	40.3°C			120291	0.001	120.291	120.,29	1704.33	0.001	1.70433	1.70
Dog 22	SRMA	Nova Scotia Duck Tolling Retriever	female	8	Hoffmann	T/0368846	1	2017-12-07	784.61	101.11	7	metamizole	123 000	83	78.28	221196	8107.34	40.2°C			221196	0.001	221.196	221.20	8107.34	0.001	8.10734	8.11
Dog 23	SRMA	Boxer	male-neutered	87	Köhler	T/0292409	1	2013-04-08	10780		21	meloxicam	285	59	106.78	117797	6887.96	37.8°C			117797	0.001	117.797	117.80	6887.96	0.001	6.88796	6.89
Dog 24	SRMA	German Pinscher	male	3	Ehlers	T/0324226	1	2015-09-07		173.10	5	metamziole, antibiotics	1316	71	54.24	74313.1	604.65				74313.1	0.001	74.3131	74.31	604.65	0.001	0.60465	0.60
Dog 25	SRMA	Bernese Mountain Dog	male	12	Schmidt	T/0400067	1	2020-01-17	810.58	100.93	1	none	16	63	19030	134648	145.79	39.9°C			134648	0.001	134.648	134.,65	145.79	0.001	0.14579	0.15
Dog 26	SRMA	Goldendoodle	male-neutered	84	Schreiber	T/0399441	1	2020-06-19		74.62	1	none	3712	88	498.98	335085	unknown				335085	0.001	335.085	335.08	unknown	0.001	#VALUE!
Group B: MUO
Dog 27	MUO	French Bulldog	female	49	Kasten	T/0403826	1	2020-04-29	250.44	203.89	28	prednisolone, carprofen, antbiotics	5	X	23.82	73695.3	2038.78	unknown			73695.3	0.001	73.6953	73.70	2038.78	0.001	2.03878	2.04
Dog 28	MUO	Chihuahua	female	57	Tesmer-Liniewskki	T/0400707	1	2020-02-05	150.47	129.22	10	antibiotics	19	21	30.74	218796	2250.27	38.5°C			218796	0.001	218.796	218.80	2250.27	0.001	2.25027	2.25
Dog 29	MUO	French Bulldog	female	120	Prigandt	T/0423315	1	2021-05-27	62.22	93.92	14	unknown pain killer	56	14	136.60	466861	unknown	38.1°C			466861	0.001	466.861	466.86	unknown	0.001	#VALUE!
Dog 30	MUO	Airedale Terrier	female	101	Lütkenhaus	T/0297392	1	2013-07-17	529.97	69.17	300	none	554	27	X	732084	4727.34	38.5°C			732084	0.001	732.084	732.08	4727.34	0.001	4.72734	4.73
Dog 31	MUO	Yorkshire terrier	male	52	Barbakadze- Sellnau	T/0369989	1	2018-09-06	78.27	235.15	7	metamizole	46	8	40.34	75428	294.43	38.3°C			75428	0.001	75.428	75.43	294.43	0.001	0.29443	0.29
Dog 32	MUO	Mischling	male-neutered	73	Härting	T/0332726	1	2016-05-24		199.74	28	unknown glucocorticosteroid, antibiotics, metamizole	500	10	50.53	110231	936.37	39.0°C			110231	0.001	110.231	110.23	936.37	0.001	0.93637	0.94
Dog 33	MUO	Pug Dog	female-spayed	42	Wiesner	T/0360602	1	2017-05-12	0	59.24	14	unknown glucocorticosteroid, meloxicam, metamizole	68	13	52.66	62057.1	1652.12	37.8°C			62057.1	0.001	62.0571	62.06	1652.12	0.001	1.65212	1.65
Dog 34	MUO	Pug Dog	female	11	Bartels	T/0302156	1	2013-11-27		39.82	1	none	76	X	48.12	unknown	unknown	40.8°C			unknown	0.001	#VALUE!		unknown	0.001	#VALUE!
Dog 35	MUO	Yorkshire terrier	female	117	John	T/0284868	1	2012-10-11	324.72		11	none	64	23	56.65	130836	393.02	38.6°C			130836	0.001	130.836	130.84	393.02	0.001	0.39302	0.39
Dog 36	MUO	Galgo Español	female-spayed	106	Böhling	T/0401340	1	26,2.20	76.24	642.80	9	none	5	1	51.27	117148	331.93	unknown			117148	0.001	117.148	117.15	331.93	0.001	0.33193	0.33
Dog 37	MUO	Yorkshire Terrier	male	44	Kurts	T/0403960	1	2020-05-01		301.45	8	dexamethasone, antibiotics	22	X	X	246966	2180.16	38.7°C			246966	0.001	246.966	246.97	2180.16	0.001	#VALUE!
Dog 38	MUO	Hanoverian Scenthound	female	99	Gremmel	T/0401887	1	2020-04-23	204.71	190.67	3	meloxicam	95	72	54.21	785065	6332.21	38.0°C			785065	0.001	785.065	785.07	6332.21	0.001	6.33221	6.33
Dog 39	MUO	Australian Kelpie	female-spayed	79	Hasenfuß	T/0330249	1	2016-03-10		75.87	1	prednisolone	1900	12	119.87	59211.4	7683.37	unknown			59211.4	0.001	59.2114	59.21	7683.37	0.001	7.68337	7.68
Dog 40	MUO	French Bulldog	male	10	Krause	T/0389164	1	2019-05-20	815.55	631.24	33	phenobarbitone, diazepam	3	1	10380	28079	25.56	38.1°C			28079	0.001	28.079	28.08	25.56	0.001	0.02556	0.03
Dog 41	MUO (histopath.: GME)	Belgischer Schäferhund	male	84	Kuczkowski	T/0315134	1	2014-12-23	102.03	132.62	7	imepitoin, diazepam	3		40.54	57610.1	unknown	unknown			57610.1	0.001	57.6101	57.61	unknown	0.001	#VALUE!
Dog 42	MUO (histopath.: GME)	Podenco Ibicenco	male-neutered	89	Ott	T/0306551	1	2014-04-24	164.2		21	none	32	X	26.53	127154	unknown	38.5°C			127154	0.001	127.154	127.15	unknown	0.001	#VALUE!
Dog 43	MUO (histopath.: GME)	mixed breed	female-spayed	56	Klement	T/0415902	1	2020-12-23	172.55	188.77	14	antibiotics	37	17	67.44	unknown	unknown	38.4°C			unknown	0.001	#VALUE!		unknown	0.001	#VALUE!
Dog 44	MUO (histopath.: GME)	Labrador Retriever	female-spayed	42	Hayessen	T/0392816	1	2019-07-29	95.06	800.70	3	antibiotics	12	26	53.07	131726	1066.81	38.1°C			131726	0.001	131.726	131.73	1066.81	0.001	1.06681	1.07
Dog 45	MUO (histopath.: GME)	mixed breed	male	56	Schoeder	T/0374299	1	2018-05-19		94.96	7	meloxicam, metamizole, gabapentin	658	2	421.99	183865	142.88	37.9°C			183865	0.001	183.865	183.87	142.88	0.001	0.14288	0.14
Dog 46	MUO (histopath.: GME)	Husky	male	117	Wulf	T/0278827	1	2012-05-21		28.18	5	none	120	9	41.57	unknown	810.52	unknown			unknown	0.001	#VALUE!		810.52	0.001	0.81052	0.81
Dog 47	MUO (histopath.: GME)	mixed breed	male	56	Schoeder	T/0374299	1	2018-05-18	122.39	25.07	7	meloxicam, metamizole, gabapentin	658	2	421.99	183865	142.88	37.9°C			183865	0.001	183.865	183.87	142.88	0.001	0.14288	0.14
Group C: Infectious meningoencephalitis
Dog 48	bacterial meningo-encephalitis	French Bulldog	male	105	Rufaioglu	T/0433322	1	2021-11-29	58.13				2592	82	365.68	146920	unknown				146920	0.001	146.92	146.92	unknown		#VALUE!
Dog 49	bacterial meningo-encephalitis	mixed breed	male	65	Neuwirth	T/0393756	1	2022-01-19	86.90	154.95			10	1	48.40	348237	104				348237	0.001	348.237	348.24	104	0.001	0.104	0.10
Dog 50	lymphoplasma-histiocytic meningo-encephalomyelitis	Belgian Shepherd Dog	male	69	OFW Norman	T/0370681	1	2018-02-07	150.08	325.42			2	X	34.04	unknown	unknown				unknown	0.001			unknown		#VALUE!
Group D: Atopic dermatitis
Dog 51	Atopic dermatits	mixed breed	male-neutered	23	Rottmann	T/0375593	1		183.95							X	X				X				X
Dog 52	Atopic dermatits	German Shepherd	female	75	Reus	T/0310514	1		437.91							X	X				X				X
Dog 53	Atopic dermatits	Beagle	male-neutered	50	Beagle Kurtchen		1		62.97							X	X				X				X
Group E: Healthy control group
Dog 54	Healthy	Beagle	female	53	Yana	T/0354470		2021-02-17	137.19	102.87		none				X	X				X				X
Dog 55	Healthy	Beagle	female	53	Amy	T/0356620		2021-02-10	54.22			none				X	X				X				X
Dog 56	Healthy	Beagle	male	53	Kalle	T/0356626		2018-10-16	90.88	98.63		none				X	X				X				X
Dog 57	Healthy	Beagle	male	56	Rocky	T/0363517		2018-10-23	73.76			none				X	X				X				X
Dog 58	Healthy	Beagle	male	53	Rudi	T/0356625		2020-09-18	44.82	187.9		none				X	X				X				X
Dog 59	Healthy	Beagle	male	21	Roberto	T/0391059		2021-02-04		194.38		none				X	X				X				X
Dog 60	Healthy	Beagle	female	21	Tilda	T/0391053		2021-02-10	62.34	217.44		none				X	X				X				X
Dog 61	Healthy	Beagle	male	21	Timon	T/0391055		2021-02-17	120.15	159.61		none				X	X				X				X
Dog 62	Healthy	Beagle	female	21	Edda	T/0391057		2021-02-17	135.60	309.63		none				X	X				X				X
Dog 63	Healthy	Beagle	female	21	Frieda	T/0391058		2021-02-17	42.67	219.12		none				X	X				X				X
Dog 64	Healthy	Beagle	female	26	Elsa	T/0356624		2020-09-10	45.72			none				X	X				X				X
	IL-31
	IgA
	CSF
	pg/ml
